# Supplementary material for: Plaque Vulnerability as Assessed by Radiofrequency Intravascular Ultrasound in Patients with Valvular Calcification
Source: PLoS One. 2016 Nov 2;11(11):e0165885. doi: 10.1371/journal.pone.0165885 (PMC5091909; doi:10.1371/journal.pone.0165885)
Supplement: S1 Table — (XLTX) [file pone.0165885.s001.xltx]

## Sheet: Sheet1
S1 Table. Patients's raw data
Patient ID	Gander	Age	Vessel	Diabetes (NO:0,YES:1)	duration of DM (YEAR)	hypertension (NO:0,YES:1)	DURATION OF HTN (YEAR)	ANY PRIOR smoking (NO:0,YES:1)	CURRENT SMOKING (NO:0,YES:1)	smoking pack years	FAMILY H/O CAD (NO:0,YES:1)	TOTAL CHOLESTEROL	HDL	low D CHOLESTEROL(LDL)	triglycerides	BMI	Creatinine	CREATININE CLEARANCE(GFR)	Diagnosis1:SA 2:UA 3:MI 4:FU	vessel(1:LAD 2:LCX 3:RCA)	No. of diseased vessel	Lesion length	Reference lumen diameter	MLD	%DS	Lesion type	Any calcification	Mital valve yes or no	Mitral calcification severity grading	aortic valve calcium yes or no	aortic calcification severity grading	aw	grade	IVUS file Information_ pre=1 post balloon=2	Baseline phenotype (1 PIT, 2 ThcFA, 3 TCFA, 4 Fibrotic, 5 Fibrocalcific)	nTCFA:0 TCFA:1	VH_IVUS data	lesion length(mm)	prox Ref. EEM area	prox Ref. lumen area	prox Ref. plaque area	prox Ref. plaque burden(%)	prox Ref. fibrous area	prox Ref. fibrofatty area	prox Ref. necrotic area	prox Ref. calcium area	prox Ref. % fibrous	prox Ref. % fibrofatty	prox Ref. % necrotic core
1	1	68	RCA	0		0		0	0		0	136	34	84	74	26	1		3	3	2	13.6	4.82	0	100	4	1	0	0	1	2	0	0	1	5	0	0	13	28.4	13.9	14.5	51	5.6	1.4	1.9	1.5	53.7	13.6	18.4
2	2	66	dLAD	1	13	1	13	0	0		0	258	55	168	64	25.8	0.7		2	1	1	19.89	3.65	0.5	86.34	2	1	0	0	1	2	0	0	2	5	0	0	28	16.9	8.9	8	47.3	3.6	0.3	1.4	0.3	64	5.8	25.2
3	2	73	LAD	0		1	30	0	0		0	220	54	127	80	22.6	1.1		3	1	3	29.6	3.11	0.15	95.26	4	1	0	0	1	2	0		1	5	0	0	27	20.2	9.2	11	54.4	6.8	0.6	0.8	0.2	80.9	7.1	9.8
4	1	75	mLAD	0		1	1w	0	0		0	189	33	120	82	19	1.1		3	1	3	47.94	2.58	0	100	4	1	0	0	1	2	0	0	2	3	1	0	27	15	6.1	8.9	59.2	3.5	0.4	1.7	0.9	54.1	6.1	26
5	1	52	pLAD	0		1	2	0	1	30	0	142	42	77	105	20.2	1		3	1	2	17.99	3.83	1.26	67	2	1	1	2	0	0	0	0	1	3	1	0	15	17.8	8.7	9.1	51	3.8	0.6	1.1	0.4	64.1	10	19.1
6	1	46	pLAD	0		1	15	0	0		0	206	32	138	211	23.5	0.9		3	1	3	11.4	3.08	1.02	66.93	2	0	0	0	0	0	0	0	1	2	0	0	15	16.1	9.7	6.4	39.8	3.4	0.1	0.2	0	92.3	3.1	4.6
7	2	54	pLAD	0		0		0	0		0	252	48	168	86	25.5	1.2		3	1	2	12.85	2.84	1.19	57.92	2	0	0	0	0	0	0	0	1	2	0	0	14	17	8.7	8.3	49	3.4	0.7	0.5	0.6	66	13.8	9.4
8	1	39	dLCx	0		0		0	1	10	0	204	27	136	231	31.6	1.1		3	2	2	22.9	3.17	0.93	70.58	4	0	0	0	0	0	0	0	1	4	0	0	27	12.5	7.5	5	39.9	1.4	0.1	0.4	0.1	70.6	3.7	19.3
9	1	47	RCA	1	10	0		0	1	30	0	193	44	126	121	24.14	1	121	3	3	3	20.3	4.68	1.39	70.25	4	1	1	1	0	0	1	2	1	3	1	0	21	26.3	10.2	16.1	61.3	10	0	2.7	0.4	76.1	0.4	20.7
10	1	64	pLAD	0		0		0	0		0	247	63	152	110	23.5	1.2		3	1	2	13.13	3.43	0	100	4	1	0	0	1	1	1	2	1	5	0	0	20	15.7	8.1	7.6	48.7	2.9	0.9	0.5	0.4	62.8	18.3	10.6
11	1	46	pLAD	0		0		0	1	20	0	194	54	103	120	22.8	0.9		3	1	1	8.6	4.01	1.68	58.21	1	1	1	2	1	2	1	2	1	4	1	0	11	15.2	9.4	5.8	37.6	2.3	0.3	0	0	87.3	10.3	1.6
12	1	50	LCx	0		0		0	1	20	0	303	66	199	165	27.7	0.8		3	2	3			0	100		1	0	0	1	1	0	0	2	5	1	0	46	29	9.9	19.1	65.8	10.3	3.6	1.6	0.4	64.5	22.7	10.2
13	1	50	LAD	0		0		0	1	20	0	222	66	199	165	27.7	0.9		3	1	3	25.5	3.11	1.28	59.03	4	1	0	0	1	1	0	0	1	5	0	0	24	19.1	10.9	8.2	43.1	3.9	1	0.3	0.2	72.8	18.5	5.7
14	1	71	mLAD	0		1	5	0	0		0	183	40	113	55	21.5	1.2		3	1	3	23.1	2.96	0	100	4	0	0	0	0	0	0	2	1	5	0	0	26	.	.	.	.	.	.	.	.	.	.	.
15	1	44	mLAD	0		0		0	1	20	0	301	43.8	213	215	23.7	1.1		3	1	2	25.8	2.96	0.6	79.62	4	0	0	0	0	0	0	0	1	5	0	0	25	17.4	8.7	8.7	49.9	3.3	0.5	1.2	0.6	59.6	9.5	21
16	1	42	pLAD	0		0		0	1	20	0	207	48.7	121	134	25.3	1.1		3	1	1	15.12	3.41	0	100	4	0	0	0	0	0	0	0	1	4	0	0	17	16.6	10.7	5.9	35.3	2.3	0.3	0.2	0.1	78.5	10.7	5.9
17	1	41	pLAD	0		0		0	1	20	0	162	35	102	.	20.3	0.9		3	1	2	11.87	3.34	1.07	68.09	4	0	0	0	0	0	0	0	1	2	0	0	15	.	.	.	.	.	.	.	.	.	.	.
18	1	73	dRCA	0		1	1	0	0		0	177	46.7	102	60	20.5	1.5		3	3	3	16.7	3.19	0	100	4	0	0	0	0	0	0	0	1	3	1	0	10	24.4	10.8	13.6	55.6	8.1	0.4	1.6	0.7	74.9	3.9	15.1
19	1	57	mLAD	1	20	0		0	1	80	0	210	39.7	142	98	27.2	0.9		3	1	3	41.8	2.48	0	100	4	0	0	0	0	0	0	0	1	5	0	0	45	17	7.9	9.1	53.7	3.6	0.5	1.3	0.9	57.2	7.8	20.5
20	1	49	pLAD	0		0		0	1	40	0	157	38.5	94	48	22.3	1		3	1	1	17.64	3.48	0.95	72.6	3	0	0	0	0	0	0	0	1	5	0	0	22	14.6	9.7	4.9	33.7	1.7	0	0.2	0	89.4	0.1	9.4
21	2	60	dLCX	0		1	3	0	0		0	156	55.5	75	44	21.7	0.9		2	2	1	15.41	4	1.49	62.85	2	0	0	0	0	0	0	0	1	3	1	0	15	13.5	9.5	4	29.9	0.4	0	0.3	0.1	46.2	1.5	38.3
22	1	39	pLAD	1	3	0		0	1	9	0	122	29.4	68	116	23.7	1		2	1	1	18.2	3.95	1.11	71.99	3	0	0	0	0	0	0	0	1	3	0	0	18	19.4	11.5	7.9	40.8	3.9	0.3	0.1	0.1	86.7	7.6	3.1
23	2	62	RCA	1	25	1	20	0	0		0	118	40	58	130	25.6	1.8		3	3	3	13.45	2.85	0.96	66.07	2	1	0	0	1	2	0		2	3	1	0	12	15.4	5.8	9.6	62.3	3.8	0.3	2.3	0.8	53	4.8	31.5
24	1	65	dRCA	0		0		0	1	40	0	220	51.3	136	102	21.3	1.3		3	1	2	16.3	3.57	1.11	68.95	2	0	0	0	0	0	0	0	1	3	0	0	17	15.1	8	7.1	46.8	3.1	0.4	0.6	0.1	72.5	10.4	13.7
25	1	73	mLAD	0		1	5	0	1	10	0	195	61.6	107	16	16.7	1		3	1	3	25.8	2.68	0	100	4	1	1	2	1	2	1	2	1	5	1	0	26	23.9	10.3	13.6	56.6	4.7	0.3	3.3	2.3	43.7	3.3	31.4
26	1	69	LAD	0		1	10	0	1	25	0	187	43.8	108	60	25.5	1.1		3	pro	1	23.07	3.32	1.36	59.14	4	1	1	2	1	2	0	0	1	5	1	0	16	17.8	10.3	7.5	42.2	1.8	0.9	0.9	0.6	43.8	20.7	21.8
26(2)																				mid	1	23.11	3.14	1.28	59.18	4
27	2	80	LAD	1	20	1	10	0	1	5	0	133	40.6	68	105	22	1.2		3	pro	3	25.9	3.03	0.75	75.2	4	1	1	2	1	2	1	2	1	5	1	0	27	15.2	8.9	6.3	41.6	2.1	0	1	0.2	62.6	1.4	29.5
27(2)																				mid	3	35.98	2.43	1.07	55.73	4									1
28	1	70	mRCA	0		0		0	0		0	269	45.5	170	24	24.8	1		3	3	1	11.53	4.32	0	100	4	0	0	0	0	0	0	0	1	3	0	0	14	25.5	13.7	11.8	46.1	6.2	0.3	1.9	0.2	72	3.7	21.6
29	1	53	mRCA	0		1	7	0	0		0	197	34.5	130	128	25.4	0.9		1	3	1	31.6	3.71	0	100	4	0	0	0	0	0	0	0	1	5	1	0	31	21.2	13.2	8	37.6	4.6	0.1	0.3	0.1	89.7	2.8	6
30	2	80	mRCA	0		0		0	0		0	205	36.8	129	203	27.9	0.8		2	3	2	13.35	3.95	0.74	81.23	2	1	2	1	1	2	0	0	1	3	1	0	8	18.8	9.2	9.6	51.1	4.8	0.1	1.1	1	69	1.2	16.2
31	1	77	LCX	0		1	10	0	0		0	128	38.3	66	50	21.8	1		3	2	1	13.4	2.89	0	100	4	1	0	0	1	2	1	2	1	3	1	0	17	22	8.8	13.2	60	4.7	1.6	1.7	2.6	44.4	14.8	15.9
32	1	45	LAD	1	3	0		0	1	30	0	163	39.2	93	42	23.5	0.9		3	1	1	27.6	2.91	1.23	57.61	4	0	0	0	0	0	1	2	1	3	1	0	33	12.5	7.1	5.4	43.7	1.9	0.2	0.3	0.3	70.9	6.3	12.7
33	1	53	LCX	0		0		0	1	30	0	161	46.6	81	139	21.3	1		3	2	1	8.89	2.6	0.93	64.33	1	0	0	0	0	0	0	0	1	4	0	0	9	7	4.8	2.2	31.6	0	0	0	0	0	0	0
34	1	67	RCA	0		0		0	1	30	0	147	26.1	93	140	25.7	1.1		2	3	1	10.2	3.18	2.3	27.53	2	0	0	0	0	0	0	0	1	2	0	0	13	12.3	7.2	5.1	41.6	1.4	0.4	0.1	0.1	71.2	21.5	2.8
35	1	69	LAD	1	10	1	2	1	0	40	0	137	35.4	75	72	20.9	1.4		2	1	1	48.8	2.51	0.71	71.85	C	0	0	0	0	0	0	0	1	5	0	0	39	20.3	7.2	13.1	64.5	8.9	0.8	0.5	0	87.4	7.8	4.6
36	1	64	OM2	0		1	5	0	0		0	228	59.7	141	63	25.1	0.9		3	2	2	18.82	2.78	0.56	79.89	2	0	0	0	0	0	0	0	1	4	0	0	14	14.4	7.4	7	48.4	3.6	0.5	0.1	0.1	85.8	11.4	1.2
37	1	59	LAD	0		0		0	0		0	197	68.3	88	218	25.1	1		3	1	3	20.15	2.63	0	100	4	0	0	0	0	0	0	0	1	5	1	0	20	12.3	3.9	8.4	67.9	4.3	1.1	0.5	0.3	69.5	17.6	8.7
38	1	57	RCA	0		0		0	0		0	183	39.3	115	112	25.2	1.1		3	3	3	18.9	4.21	0	100	4	0	0	0	0	0	0	0	1	3	1	0	22	26.7	13.1	13.6	51.1	6.5	1	1.8	1.4	60.9	9.2	16.8
39	1	78	RCA	0		1	4	0	0		0	208	49.6	129	64	24.3	1.2		3	3	2	18.72	3.34	0	100	4	1	0	0	1	1	0	0	1	3	1	0	19	26.6	11.3	15.3	57.6	9.1	1.6	1.1	0.7	72.8	12.7	8.5
40	1	69	LAD	0		0		0	1		0	224	47.4	143	21	23.2	1		3	1	1	57.2	2.6	0	100	4	0	0	0	0	0	0	0	1	3	1	0	47	18.5	4.7	13.8	74.6	4.4	1.2	3	2.8	38.2	10.7	26.3
41	1	75	LAD	1	5M	1	10	1	0	55	0	273	53.2	177	138	21.3	1.1		3	1	2	16.6	3.87	1.32	66	1	1	0	0	1	2	0	0	1	3	1	0	13	21.5	10.2	11.3	52.7	4.6	0.1	3.1	0.9	53.1	1	35.4
42	1	59	RCA	0		1	13	0	1	15	0	214	44.1	57	143	20	1.3		3	3	2	21.79	4.14	0	100	4	1	1	2	1	1	0	0	1	3	1	0	21	27.9	14.4	13.5	48.5	4.9	0.7	2.9	2.2	45.5	6.8	27.1
43	1	48	pRCA	0		0		0	1	60	0	216	42.3	134	232	25.4	0.8		3	3	2	11.8	3.4	1.31	61.56	2	1	0	0	1	2	0	0	1	3	1	0	8	17.6	10.2	7.4	42	3.6	0.4	0.6	0.1	75.1	8.8	13.7
44	1	50	LAD	0		1	3	0	1	20	0	204	43.8	137	62	26	1.5		3	1	2	13.81	3.4	0	100	4	0	0	0	0	0	1	2	1	3	0	0	18	15.8	8.3	7.5	47.7	4.3	0.5	0	0	88.8	10.2	1
45	1	70	mLAD	0		1	20	0	0		0	150	51.1	76	114	23.3	1		3	1	3	10.62	2	0.92	53.99	1	1	1	1	1	1	1	2	1	5	0	0	8	11.7	3.4	8.3	70.8	2.1	0	2.3	1.3	36.3	0.7	39.9
46	1	46	dRCA	0		0		0	0		0	207	51	133	87	25.5	1.1		3	3	1	22.77	3.13	1.27	59.48	4	0	0	0	0	0	0	0	1	3	0	0	20	24.7	13.2	11.5	46.6	7.7	0.7	0.1	0	91.1	7.8	1
47	2	74	LAD	0		0		0	0		0	198	39	135	116	20.8	1		3	1	1	26.4	1.64	0.91	78.32	C	1	1	2	0	0	1	2	2	1	0	0	46	.	.	.	.	.	.	.	.	.	.	.
48	1	73	pLAD	0		0		0	0		0	174	45	116	197	22	1.1		3	1	2	16.07	2.96	0.34	88.65	2	1	1	2	1	1	1	2	1	5	0	0	21	14.8	9.1	5.7	38.4	1.9	0.1	0.1	0	91.1	3.7	3
49	1	65	pLAD	0		0		0	1	40	0	163	39	99	150	23	1		3	1	2	12.63	2.85	0.63	77.93	2	0	0	0	0	0	0	0	1	1	0	0	17	13.9	8.9	5	36.4	1.5	0.3	0	0	84.4	15.6	0
50	1	65	LCX	0		0		0	1	40	0	126	39	70	106	23	1		3	1	2	12.63	2.85	0.63	77.93	2	0	0	0	0	0	0	0	1	2	0	0	8	7.5	5.4	2.1	27.8	0	0	0	0	0	0	0
51	2	74	RCA	0		0		0	0		0	221	53	133	209	22.6	1.1		1	3	3	68.21	1.99	0.7	6.79	3	1	0	0	1	2	0	0	1	3	1	0	24	19.7	12	7.7	39.2	2.5	0.1	0.7	0.7	62.2	1.7	17.9
52	1	44	LAD	0		0		0	1	20	0	231	46	145	154	24.8	1.2		3	1	2	23.04	3.17	0	100	4	1	1	1	1	2	1	2	1	3	1	0	23	25	10.7	14.3	57.3	9.5	0.6	1.1	0.3	82.5	5.6	9.7
53	1	44	dLCx	0		1	3M	0	0		0	207	33	130	182	26.6	1.1		2	2	1	15.9	3.52	0.62	82.34	2	0	0	0	0	0	0	0	1	3	0	0	13	28.8	16.1	12.7	44.1	8.6	0.9	0.2	0	89.1	9	1.6
54	1	72	LAD	1	5	1	5	1	0	30	0	147	28	88	188	23.8	1.3		3	1	1	9.89	3.48	1.45	58.22	2	1	1	1	1	2	1	2	1	3	1	0	8	14.2	11.8	2.4	17.3	0	0	0	0	0	0	0
55	1	50	pmRCA	0		0		0	1	15	0	148	35	131	232	20.3	1.2		3	3	3	14.13	4.29	1.69	60.7	2	0	0	0	0	0	0	0	1	3	1	0	17	19.6	9.6	10	51.2	4.7	0.7	1.5	0.4	64.9	9.3	20.6
56	1	70	pdLAD	1	10	1	10	0	0		0	181	30	139	180	22.5	0.8		2	1	2	37.8	3.08	0.58	81.34	C	0	0	0	0	0	0	0	1	5	0	0	60	22.7	12.7	10	44.3	1.8	0.4	1.2	3	28.3	6.8	18.7
57	1	53	pLAD	0		0		0	1	45	0	170	38	106	36	23.7	1.2		3	1	1	9.62	3.31	0.9	72.82	1	1	1	1	1	2	0	0	1	3	1	0	15	16	8.7	7.3	45.3	2.1	0.1	1.2	0.6	52.5	1.3	31.3
58	2	74	mLCx	0		1	8	0	0		0	195	35	125	118	23.2	1.2		3	2	3	17.67	3.07	0	100	2	1	0	0	1	1	1	2	1	5	0	0	17	12.1	7.5	4.6	38.2	0.7	0.1	0.4	0.3	49.1	3.8	27.9
59	1	43	pLAD	0		0		1	0	20	0	171	39	103	213	23.6	0.9		3	1	1	39.22	2.93	0	100	3	1	1	2	0	0	0	0	1	3	1	0	31	14.3	6	8.3	57.6	3.9	0.5	1.1	0.5	65.2	8	18.8
60	2	67	LAD	0		0		0	0		0	151	39	80	113	27	1		3	1	1	24.5	2.83	0.92	67.89	3	1	1	1	1	1	0	0	1	5	0	0	21	10.9	8	2.9	27	0.9	0.1	0	0	85.9	8.9	4
61	1	61	mRCA	1	30	1	2	0	0	40	0	141	40	73	49	20.8	1.8		2	2	1	12.97	3.1	1.32	57.57	2	1	0	0	1	1	0	0	2	5	0	0	13	13	6.3	6.7	51.9	3.6	0.6	0.2	0.1	80.3	14.4	3.7
62	1	61	dRCA	0		0		0	1	20	0	175	41	99	125	24.8	1.1		3	3	3	10.22	3.24	0	100	4	1	0	0	1	2	0	0	1	3	1	0	11	20.9	13.6	7.3	35	1.1	0	1.2	1	33.4	1.2	34.7
63	1	70	pmRCA	0		0		0	1	75	0	149	45	79	48	24.21	1.3		3	3	3	19.2	2.75	0.89	67.68	2	0	0	0	0	0	0	0	1	4	0	0	21	15.8	8.4	7.4	47.2	3.6	0.4	0.7	0.4	70.7	7.8	12.8
64	1	53	mLAD	0		0		0	1	45	0	227	48	147	107	22.8	1.1		3	1	3	19.86	2.85	0	100	4	1	0	0	1	1	0	0	1	5	1	0	27	20	6.8	13.2	65.8	6.9	1.5	1.3	1	64.5	14.2	12.3
65	1	71	mRCA	1	10	1	10	0	0		0	151	39	84	74	21.5	1.2		3	3	2	15.77	3.15	0	100	4	1	1	2	1	1	0	0	1	3	1	0	13	17.5	7.1	10.4	59.4	3.9	0.1	2.8	1	49.8	1.2	36.3
66	1	53	OM	0		0		0	1	45	0	135	29	78	181	22.8	1		3	1	3	19.86	2.85	0	100	4	1	0	0	1	1	0	0	2	3	0	0	8	13.9	7	6.9	49.6	2.1	0.1	1.2	0.6	53.2	1.6	30.8
67	1	80	pLAD	0		0		0	0		0	192	45	117	36	21.5	1.2		3	1	3	35.88	2.4	0.48	79.87	4	1	0	0	1	2	0	0	1	5	0	0	26	16.9	7.7	9.2	54.6	0.8	0.2	1.4	4.1	12.7	3.8	21.1
68	1	45	dLAD	0		0		0	1	12.5	0	205	36	135	235	23.5	1.2		3	1	1	13.93	3.27	1.16	64.59	1	0	0	0	0	0	0	0	1	3	1	0	12	10.9	6.4	4.5	41.9	0.9	0	1	0.1	44.5	0	50.4
69	1	56	pLAD	0		0		1	0	20	0	230	43	216	92	27.3	1.3		3	1	1	17.88	3.5	1.72	50.85	3	0	0	0	0	0	0	0	1	5	1	0	17	17.4	5	12.4	71.3	5.1	0.6	2.9	1.2	52.1	6	29.5
70	2	40	mdLAD	0		0		0	0		0	207	48	145	338	29.4	0.7		3	1	1	33.5	2.27	0.64	80.27	4	1	0	0	1	1	1	2	1	4	0	0	29	8.6	7.1	1.5	17.2	0	0	0	0	0	0	0
71	1	38	pLAD	0		0		0	0		0	108	50	51	85	23.3	1.2		3	1	1	17.56	4.43	0.86	80.48	2	0	0	0	0	0	0	0	1	4	0	0	17	18.5	11.6	6.9	37.3	3.2	0.1	0.5	0	84.1	2.2	13.5
72	2	72	mLAD	0		1		0	0		0	145	44	75	83	25.3	0.7		3	1	1	14.96	2.99	1.14	62.05	2	1	0	0	1	1	1	2	1	2	0	0	14	.	.	.	.	.	.	.	.	.	.	.
73	1	73	pLCX	0		1	10	0	1	60	0	193	49	102	171	24.2	1.5		3	2	2	24.3	4	0	100	4	1	1	2	1	2	1	2	1	5	1	0	23	20.9	10.6	10.3	49.5	4.1	1	1.4	0.4	59.5	14.5	19.7
74	1	51	mLCX	0		1	1	0	1	30	0	154	33	93	172	27	1.3		3	2	1	24.43	2.46	1.01	58.93	4	1	1	1	0	0	0	0	1	3	1	0	27	9	4	5	55.3	1.5	0	1.1	0.3	52	0.2	38.3
75	2	87	mLAD	0		1	10	0	0		0	195	21	129	56	22.2	6		3	1	2	16.29	2.27	0.72	68.26	4	1	0	0	1	1	0	0	1	5	0	0	20	12.6	5.8	6.8	53.6	2.7	0.4	0.9	0.3	64.7	8.7	20.4
76	2	50	mLAD	0		1	2	0	0		0	169	38	106	100	22.5	0.9		2	1	1	14.01	2.93	0.06	97.83	2	0	0	0	0	0	0	0	1	5	0	0	16	14	8.1	5.9	42.1	1.9	0.1	0.5	0.7	58.3	4.4	16.8
77	1	69	pLAD	0		1	10	0	1	4	0	161	40	99	39	28	0.8		3	1	1	44.39	2.84	1.15	59.51	4	0	0	0	0	0	1	2	1	4	0	0	54	19.8	8.7	11.1	55.9	5.6	0.8	1.7	0.3	67	9.2	20.6
78	2	67	RCA	1	30	1	30	0	0		0	152	48	84	139	29.1	1.56	31.92	4	3	1	13.06	2.52	0.97	61.51	2	1	0	0	1	2	1	2	1	5	0	0	28	19	6.9	12.1	63.9	5.6	0.7	2.1	1.3	57.2	7.2	21.8
79	1	70	RCA	1	30	1	30	0	0		0	154				24.3	1.1		5	3	2	17.91	3.02	0.79	73.8	2	1	0	0	1	1	0	0	2	1	0	0	20	19.5	6.5	13	66.6	5.6	1.8	1.6	0.9	56.6	18.2	16.4
80	1	67	dLCx	0		0		0	0		0	158	35	109	51	22.5	1		2	2	1	20.07	3.22	0.8	75.01	4	1	1	2	1	1	1	2	1	3	1	0	19	13.3	6.5	6.8	51.6	2.2	0.1	1.2	0.8	50.5	3	27.6
81	1	53	dLAD	1	10	0		0	1	30	0	149	49	76	88	20.3	0.8		3	1	1	15.42	2..67	1.34	50.18	4	1	1	2	0	0	0	0	1	4	0	0	18	15.5	8.2	7.3	47.4	3.4	0.3	0.6	0.3	74.6	6.4	12.3
82	1	77	pLAD	0		0		0	1	1	0	121	35	60	137	17.32	1.1		3	1	2	30.33	2.75	0.51	81.32	4	1	0	0	1	1	0	0	1	5	0	0	22	17.8	6.4	11.4	64	3.2	1	2	2	39.4	12	23.9
83	1	76	mLAD	0		1	7	0	0		0	127	45	62	54	23.9	0.9		3	1	3	16.2	2.52	1.07	57.41	2	1	0	0	1	2	0	0	1	5	0	0	18	13.5	7.7	5.8	42.5	2.3	0.2	0.3	0.1	79	6.6	11.9
84	1	50	pLAD	0		0		0	1	20	0	218	38	139	212	24.5	0.8		1	1	1	21.07	3.5	0.86	75.46	4	0	0	0	0	0	0	0	2	4	0	0	25	18	11.5	6.5	36.3	2.1	0.1	0.6	0.3	68.2	2.6	19
85	1	65	pLAD	0		0		0	0		0	219	47	139	236	26	0.9		3	1	1	10.56	2.54	0.61	76.13	2	0	0	0	0	0	0	0	2	5	1	0	21	20.7	6.5	14.2	68.4	7	2.1	1.7	0.1	64.1	19.4	15.7
86	1	82	dLAD	1	30	1	30	0	0		0	171	32	104	145	23.5	1.8		2	1	2	21.11	3.26	0.57	82.62	4	0	0	0	0	0	0	0	1	5	0	0	22	8.9	6	2.9	32.1	0.6	0.2	0	0	72.2	25.2	2.6
87	1	44	mLAD	0		0		0	0		0	153	32	97	122	28.4	1.5		2	1	1	18.21	2.83	0.84	70.33	B1	0	0	0	0	0	0	0	1	4	0	0	19	13.4	8.2	5.2	38.9	1.7	0.5	0.1	0	71.5	23.5	5
88	2	67	pRCA	1	3	1	3	0	0		0	173	34	118	95	26.3	1		3	3	1	14.54	3.02	0.47	84.41	1	1	0	0	1	1	0	0	1	5	1	0	13	13.6	7.3	6.3	46.2	2.7	0.1	1.1	0	70.2	2.2	27.7
89	2	56	pLAD	0		0		0	0		0	160	66	72	68	19.7	0.9		2	1	1	16.46	3.82	1.6	58.26	2	0	0	0	0	0	0	0	1	4	1	0	18	11.7	7.4	4.3	36.7	1.5	0.3	0.2	0	76.5	15.9	7.4
90	1	57	pRCA	1	6M	0		0	1	4	0	213	29	137	191	23.7	0.9		3	3	1	15.5	3.07	0.89	71.05	2	1	0	0	1	1	0	0	2	3	1	0	19	.	.	.	.	.	.	.	.	.	.	.
91	1	56	pRCA	0		0		0	0		0	137	40	78	77	22.5	2.2		3	3	1	14.65	3.92	0	100	3	0	0	0	0	0	0	0	1	5	1	0	15	16.8	9.4	7.4	43.9	2.9	0.5	0.8	0.3	65.3	11	17.3
92	1	47	pLAD	1	2	0		0	1	30	0	329	40	216	397	24	1.2		3	1	1	16.4	3.75	0	100	4	0	0	0	0	0	0	0	1	3	1	0	14	19	11.3	7.7	40.5	2.7	0.1	1.4	0.5	57.9	1.6	29.7
93	1	63	pLAD	1	10	0		0	1	45	0	151	28	79	235	23	1.1		3	1	2	24.7	2.62	1.03	60.56	4	0	0	0	0	0	0	0	1	3	1	0	27	16.7	9.2	7.5	44.9	3.4	1.3	0.1	0	71	26.3	2.5
94	1	49	mLAD	0		0		0	1	20	0	268	43	193	81	26	0.9		2	1	1	37.06	3.46	0.9	73.92	4	0	0	0	0	0	1	2	1	4	0	0	30	18	12.5	5.5	30.8	1.5	0.5	0	0	71.6	24.1	2.3
95	1	60	pLAD	0		0		0	1	20	0	156	47	88	91	21.4	1		3	1	1	17.94	3.39	1.14	66.27	2	0	0	0	0	0	1	2	1	3	0	0	20	29.9	20.7	9.2	30.6	3.6	0.2	0.4	0.5	75.9	5.2	8.7
96	1	63	mLAD	1	5	0		0	0		0	179	52	97	125	25.2	1.4		3	1	2	15.9	3.24	0.65	80	1	1	0	0	1	2	1	2	2	5	0	0	17	15	7.3	7.7	51.4	4.3	0.7	0.2	0	81.9	14	4.1
97	2	69	dLCx	0		0		0	0		0	208	50	120	94	28.1	0.9		2	1	1	17.48	3.28	1.55	52.83	2	1	0	0	1	1	1	2	1	5	0	0	19	13.1	4.4	8.7	66.7	2.5	1	1.3	1.4	40.2	16.7	20.5
98	1	54	mLAD	0		0		0	0		0	181	36	75	243	24.5	0.9		3	1	1	15.6	3.26	0.83	52.43	3	0	0	0	0	0	0	0	1	4	0	0	18	13.8	10.1	3.7	26.3	0.5	0.1	0	0	78	15.1	4.5
99	2	78	RCA	0		1	14	0	0		0	158	40	91	40	18.3	3.4		3	1	1	26.15	3.94	1.81	54.04	4	1	1	1	1	2	0	0	1	5	1	0	23	21.9	13.3	8.6	39.3	1.9	0.1	2.2	1	36.5	1	43.7
100	1	55	pLAD	0		1	10	0	0		0	151	24	99	131	25	1.1		4	1	2	18.96	3.54	1.58	55.24	2	0	0	0	0	0	0	0	1	5	1	0	18	19.36	4.83	14.53	75.05	2.12	0.24	3.6	5.35	18.72	2.12	31.81
101	1	37	pLAD	0		1	7	0	1	17	0	223	50	152	99	22.1	0.9		2	1	1	11.98	3.95	0.71	81.96	2	0	0	0	0	0	0	0	1	5	0	0	11	19.3	10.1	9.2	47.7	3.8	1	1	0.2	63.1	16.6	16.9
102	1	69	pLAD	0		0		0	1	25	0	197	54	115	45	23.4	1.1		3	1	1	23.23	2.51	0	100	4	1	0	0	1	2	0	0	2	5	0	0	25	19.5	9.2	10.3	52.8	3.3	2.2	1.3	0.8	43.3	28.9	16.7
103	2	71	pLAD	1	10	0		0	0		0	197	43	130	29	23.9	1		3	1	3	17.1	2.57	0	100	4	1	0	0	1	21	0	0	1	5	1	0	16	13.6	5.3	8.3	61.2	2.6	0.4	1.6	1.1	45.6	7.3	28.3
104	1	50	pRCA	1	1	0		0	1	30	0	205	33	97	350	26.1	1		1	3	2	16.09	2.02	0.66	67.6	B1	0	0	0	0	0	1	2	1	4	0	0	15	18.1	10.1	8	44.3	3.6	1	0.5	0.4	65.4	18.8	9
105	2	70	pmRCA	0		1	9	0	0		0	191	42	117	111	24	1.4		2	3	1	36.83	2.76	1.17	57.71	4	1	1	1	1	1	0	0	1	3	1	0	37	17.4	9.8	7.6	43.5	1.6	0.1	1.3	1.7	33.7	1.9	28.1
106	1	54	mLCx	0		0		0	1	80	0	201	40	132	181	23.4	1.2		3	2	2	17.52	2.71	0	100	2	0	0	0	0	0	0	0	2	2	1	0	17	10.1	5	5.1	50.9	1.5	0.2	0.7	0.2	58.4	7.1	25.8
107	2	60	RCA	0		0		0	1	3	0	194	66	75	24	21.2	0.9		3	3	1	22.67	3.12	0	100	4	1	1	2	1	1	0	0	1	5	1	0	20	11.4	8.1	3.3	29	0	0	0	0	0	0	0
108	1	46	LAD	0		1	2	0	1	10	0	306	50	212	173	25.1	0.9		3	1	3	17.46	3.88	1.64	57.68	2	1	1	2	0	0	0	0	2	5	0	0	17	28.3	11.5	16.8	59.3	6.1	1.6	4.1	1.8	45.1	11.5	30.1
109	1	62	LAD	0	1	0		0	1	40	0	154	33	94	59	20.5	1.1		3	1	2	37.73	2.68	0	100	4	0	0	0	0	0	0	0	1	5	0	0	39	16.1	9	7.1	44.3	1.7	0	1.6	0.5	43	0.5	42.3
110	2	47	LAD	0		0		0	0		0	181	68	90	74	20.1	0.8		3	1	1	27.31	0.8	0	100	4	0	0	0	0	0	1	2	1	4	0	0	29	6.3	4.8	1.5	23.6	0	0	0	0	0	0	0
111	1	69	LAD	0		1	1	1	0		0	154	40	96	64	20.6	1.1		2	1	1	42.95	2.1	0.32	84.58	4	1	0	0	1	2	1	2	1	5	1	0	9	ostium
112	2	82	dLCX	1	10	1	10	0	0		0	170	28	110	93	20	1.6		3	2	1	13.85	3.18	1.06	66.79	2	1	0	0	1	2	1	2	1	4	0	0	14	14.3	5.6	8.7	60.9	3.6	0.3	1.5	0.2	63.3	5.6	26.8
113	1	51	LAD	0		0		0	1	10	0	159	39	37	46	21.5	1.2		3	1	1	19.67	2.91	0	100	3	1	1	2	1	1	1	2	1	3	1	0	13	19.5	8.9	10.6	54.3	3.3	0.1	3.4	0.6	44.8	1.1	45.9
114	1	59	LAD	1		1		0	1	35	0		35	145	179	26.6	1		3	1	2	12.18	2.8	1.67	46.98	2	0	0	0	0	0	1	2	1	3	0	0	28	18.3	9.3	9	49.4	3.2	0.5	1.2	0.7	57.1	8.5	21
115	1	70	LAD	0		0		0	0		0	188	35	139	155	22.3	1.2		3	1	3	28.81	2.85	0.72	74.88	4	1	0	0	0	0	1	2	2	4	0	0	22	11.7	7.6	4.1	35.6	0.9	0.1	0.2	0.1	73.6	5.1	12.7
116	2	64	LAD	0		0		0	0		0		51	129	40	22.6	0.8		2	1	1	16.48	3.03	1.43	52.63	2	0	0	0	0	0	1	2	1	4	0	0	13	10.4	6.8	3.6	34.5	0.6	0.1	0.3	0	63.9	6	28.1
117	1	58	RCA	0		0		1	0	30	0	241	41	166	184	24.4	1		1	3	2	17.48	2.65	0.77	70.86	2	1	1	2	1	1	0	0	1	3	1	0	26	22.6	12.1	10.5	46.6	5.8	1.2	0.6	0	76.1	15.8	7.5
118	1	53	LAD	1	4	1	4	0	1	20	0	170	41	102	67	26	1		3	3	2	8.03	3.35	1.61	52.02	1	1	1	2	1	2	0	0	1	3	1	0	17	21.5	9.4	12.1	56.4	3.3	0	4.2	1.8	35.7	0.3	45.2
119	1	50	RCA	0		0		0	1	60	0	184	54	77	473	24.2	1.1		3	3	2	12	4.4	1.25	71.9	1	0	0	0	0	0	0	0	1	4	0	0	13	22.9	11.1	11.8	51.3	6.3	0.8	1.7	0	71.3	9.4	18.9
120	1	62	RCA	0		0		0	1	25	0	294	54	208	163	26.7	1.1		3	3	1	37.44	2.61	0.34	87.09	4	1	1	1	0	0	1	2	2	4	0	0	37	14	8.2	5.8	41.5	2	0.1	0.6	0	73.3	4	21.7
121	1	41	LAD	0		0		0	1	30	0	202	37	141	133	27.7	1		1	1	1	10.96	3.05	2.16	29.17	2	0	0	0	0	0	0	0	1	3	0	0	12	14.1	7.9	6.2	44.1	1.3	0.1	1.1	0.4	44.2	4.5	38.5
122	1	58	RCA	0		0		1	0	20	0	190	25	104	142	24.4	1.1		1	3	1	13.94	4.04	0.78	80.96	B1	0	0	0	0	0	1	2	2	4	0	0	21	30.3	14.3	16	52.9	8.4	0.8	2.8	0.6	66.2	6.7	22.4
123	1	59	LAD	0		0		0	1	30	0	117	44	51	84	.	0.9		2	1	1	6.96	4.26	2.77	34.97	1	0	0	0	0	0	0	0	1	4	0	0	6	18.4	13.9	4.5	24.7	0.7	0	0.1	0	85.3	1.8	12.9
124	1	84	LAD	0		0		0	0		0	196	40	137	88	24.6	1.1		3	1	3	12.5	2.63	0	100	4	0	0	0	0	0	1	2	1	3	1	0	11	26	9.7	16.3	62.7	6.1	0.4	5.4	1.2	46.54	2.7	41.4
125	1	63	dRCA	0		0		0	0		0	189	42	149	128	25.4	0.9		2	3	2	8.08	4	1.89	52.76	1	1	1	1	1	1	1	2	1	3	1	0	15	17.5	10.6	6.9	39.1	2.1	0.2	1	0	64.6	4.9	30.5
126	1	59	RCA	1	8	1	8	0	0		0	240	53	164	174	26.1	1.4		3	3	3	20.41	3.63	0.79	78.24	4	1	1	1	1	1	1	2	1	3	1	0	22	29.9	4.4	25.5	85.4	13.3	3.9	4.8	0.6	59	17.1	21.4
127	1	61	LAD	0		0		0	1	25	0	174	43	112	62	24	0.9		2	1	1	16.87	3.93	1.54	60.77	2	1	0	0	1	1	1	2	1	5	0	0	13	17.6	8.8	8.8	49.9	4	1.5	0.1	0	70.5	26.9	2.6
128	1	38	RCA	0		0		0	1	20	0	244	41	158	237	29.4	1.3		3	3	2	15.85	3.63	0.52	85.74	4	0	0	0	0	0	0	0	1	5	0	0	15	22.8	10	12.8	56.2	4.3	1.3	2.6	1.6	44.4	13	26.5
129	1	58	LAD	0		1	5	0	0		0	106	41	56	61	26.8	1		2	1	1	15.19	2.11	1.61	23.7	2	1	1	2	0	0	1	2	1	5	0	0	9	8.5	5.3	3.2	37.6	0.8	0.2	0.1	0	76.9	16.7	5.8
130	1	48	LAD	0		0		0	1	20	0	165	47	95	78	22.5	1.2		3	1	1	9.2	3.93	0	100	4	0	0	0	0	0	0	0	1	3	1	0	9	19.5	10.5	9	45.9	2.6	0.1	2.4	0.3	47.9	2.5	43.9
131	2	63	LAD	0		1	2	0	0		0	187	44	106	131	24.1	1.9		3	1	2	19.05	3.04	0.66	78.13	2	1	1	2	0	0	1	2	1	5	0	0	16	12.7	7.3	5.4	42.9	1.1	0	1	0.6	39.1	0.5	37.9
132	1	59	LAD	0		1	1	0	1	17	0	212	75	180	186	28.2	1.6		3	1	2	13.04	2.78	0.96	65.28	2	1	1	2	1	1	1	2	1	3	1	0	16	15.8	7.5	8.3	52.6	1.6	0	2.8	1	29.6	0.8	51.5
133	2	73	RCA	1	2	0		0	0		0	248	39	122	194	20	2.1		3	3	3	18.48	2.87	0	100	2	1	1	1	0	0	1	2	1	3	0	0	17	15.5	5.2	10.3	66.3	4.7	0.2	2.5	0.4	61	2	32
134	1	51	RCA	0		1	8	0	1	20	0	170	51	94	189	26.7	1		3	3	2	26.64	2.56	0.11	95.81	4	1	1	2	1	1	1	2	2	3	1	0	33	16.3	7.6	8.7	53.6	2.9	0.8	1.7	0.5	49	13.4	28.3
135	2	77	RCA	0		1	20	0	0		0	140	41	100	50	23.7	0.8		3	3	2	10.86	3.3	0.4	87.87	1	1	1	2	1	2	1	2	1	5	0	0	12	16.5	9.3	7.2	43.5	2.4	0.1	1.2	0.1	61.7	2.8	32.2
136	1	66	LAD	0		1	5	0	1	40	0	182	44	118	52	26	1.2		3	1	2	18.97	2.57	0.42	83.62	3	1	1	2	1	1	0	0	1	3	0	0	20	9.5	5.1	4.4	46.6	1	0	0.6	0.2	54.6	0.3	35
137	1	57	RCA	0		0		0	0		0	227	44	141	173	22	0.9		2		no stenosis						0	0	0	0	0	0	0	1	3	1	0	19	19.9	12.9	7	35.2	1.3	0.2	1.4	0.7	35.1	5.4	39.7
138	1	58	LAD	0		0		0	1	30	0	177	42	114	106	22.4	1		2	1	1	16.6	3.36	0.75	77.73	2	0	0	0	0	0	0	0	1	3	1	0	14	28.2	9	19.2	68.2	9.8	0.4	5.5	0.2	61.6	2.4	34.6
139	2	77	LAD	0		0		0	0		0	203	44	138	108	16	1.2		3	1	3	39	2.6	0	100	4	1	0	0	1	1	1	2	1	5	0	0	37	11.2	3.4	7.8	69.8	2.1	0.6	1.4	1.4	37.8	10.2	25.9
140	1	37	LCx	0		0		0	1	15	0	207	10	111	274	27	1		3	2	1	25.9	2.02	0.09	95.33	4	1	1	2	0	0	1	2	2	4	0	0	20	10.9	7.5	3.4	30.9	0.9	0	0	0	92.8	5.1	2.1
141	1	63	pmRCA	0		1	3	0	1	40	0	199	50	122	50	22.1	1		3	3	2	33.52	3	0.71	79.59	4	0	0	0	0	0	1	2	1	3	0	0	34
142	1	63	OM	0		1	10	0	1	40	0	158	52	106	80	24.3	0.9		3	2	3	29.8	2.7	0.79	68.76	4	1	0	0	1	1	0	0	1	4	0	0	27	10.7	4.5	6.2	57.9	2.4	0.3	0.9	0	66.1	7.6	25.4
143	1	39	RCA	1	3	0		0	1	20	0	178	34	106	279	28.1	0.9		3	3	3	30.2	3	0.8	78.31	4	1	1	2	0	0	1	2	1	5	0	0	38	21.7	10.9	10.8	49.6	3.9	0.1	3.3	0.6	49.5	1.4	41.3
144	1	58	RCA	0		0		0	1		0		61	150	55	27.7	1.2		3	3	1	12.4	3.6	0	100	4	1	0	0	1	1	1	2	1	3	1	0	19	26.4	12	14.4	54.4	5.2	0.3	4.7	1	46.5	2.3	41.9
145	1	59	LAD	0		0		0	1	80	0	153	40	90	113	22.7	1.1		3	1	1	17.82	3.59	0.98	72.82	2	0	0	0	0	0	0	0	1	5	1	0	17	20.2	13.4	6.8	33.5	1.9	0.5	0	0	77.6	21.4	0.9
146	2	59	LAD	0		1	10	1	0	10	0	193	47	125	93	18.7	0.8		3	1	2	50.76	2.68	0.35	87.07	4	0	0	0	0	0	1	2	1	5	0	0	43	13.5	5.4	8.1	59.8	2.5	0.2	1.8	1.1	46	3	31.7
147	1	57	LCx	0		0		0	0		0	175	48	133	118	24.1	1.2		3	2	1	.	.	0	100	4	1	0	0	1	2	1	2	1	3	1	0	32
148	1	60	RCA	1	1	0		0	0		0	153	23	63	381	26.4	1.1		3	3	1	20.6	6.27	3.49	44.29	4	0	0	0	0	0	0	0	1	3	1	0	23	31.7	23.3	8.4	26.5	4	1	0	0	79.8	20.2	0
149	1	78	LAD	0		1	5	0	0		0	169	41	73	240	26.7	1.2		3	1	1	32.36	3.05	0.61	79.89	4	0	0	0	0	0	0	0	1	4	0	0	36	15.5	6	9.5	61.7	3.7	0.3	2.3	0.5	55	3.8	34.3
150	2	70	RCA	0		1	20	0	0		0	212	54	136	133	23.2	1		3	3	3	25.15	3.12	0.99	68.27	4	0	0	0	0	0	1	2	2	5	1	0	23	22.7	7.5	15.2	66.8	5.5	2.1	2.3	2.5	44.3	16.8	18.7
151	1	63	RCA	0		1		0	1	30	0	130	27	114	215	21.6	1.7		3	3	2	14.65	2.9	1.11	61.62	2	1	0	0	1	2	0	0	1	3	1	0	26	17.66	6.02	11.63	65.9	5.83	0.84	1.7	0.21	68.97	9.76	19.85
152	1	61	RCA	0		1		0	1		0	131	45	114	145	23.9	0.9		3	3	1	27.32	2.96	0	100	4	0	0	0	0	0	0	0	2	4	1	0	23	18.3	9.8	8.5	46.7	3.2	0.8	1.1	0.6	56.8	13.4	19.3
153	1	32	RCA	0		0		0	0		0	201				23.8	0.9		3	3	2	19.08	3.81	1.94	49.26	3	1	1	2	0	0	0	0	1	3	1	0	24	23.5	12.7	10.8	46.1	5.5	0.8	1.2	0.4	69.5	10.5	15.3
154	1	67	mRCA	1	5	1	1	0	0		0	165	44	94	79	22.3	1		3	3	3	34	2.95	0.45	84	4	1	1	2	1	1	1	2	2	3	1	0	36	18.7	9.9	8.8	47.4	4.5	1	0.5	0	74.2	16.9	8.6
155	1	52	LAD	0		0		0	0		0	216	37	138	189	25.5	1.4		2	1	1	13.6	3.27	1.15	64.9	2	0	0	0	0	0	0	0	1	2	0	0	10
156	1	61	RCA	0		0		0	1	40	0	240	51	122	64	20.3	0.9	91.18	3	3	2	17.27	3.52	0	100	3	0	0	0	0	0	1	2	1	3	0	0	17	20.06	8.8	11.26	56.15	4.97	1.1	1.17	0.06	68.04	15.07	16.04
157	1	71	dRCA	0		1	3	0	0		0	209	37	107	328	22.1	1.8	39.73	3	3	2	19.02	3.04	0.6	80.36	2	0	0	0	0	0	1	2	1	5	1	0	21	36.1	23.6	12.5	34.6	7.2	1	0.3	0	84.2	12.1	3.4
158	1	50	LAD	0		1	2	0	1	30	0	167	48	109	56	19.8	1.1	75.31	3	1	2	31.46	3.64	1.31	63.88	4	0	0	0	0	0	0	0	1	3	0	0	32	15.28	6.36	8.92	58.38	2.65	0.15	2.25	0.5	47.75	2.77	40.45
159	1	49	RCA	1		0		0	1	15	0	243	46	140	406	27	1	84.41	3	3	3	27.38	3.35	0	100	4	0	0	0	0	0	0	0	2	3	1	0	10	15.3	5.7	9.7	63.1	3.2	0.3	51.8	1.2	49.6	3.9	27.8
160	1	39	mLAD	0		0		0	0		0	315	57	212	114	24.9	1.1	79.21	3	1	2	16.63	2.67	0.45	83.24	2	0	0	0	0	0	0	0	1	5	0	0	21	19	9.9	9.1	47.9	3.7	0.1	1.6	1	58	2.2	24.3
161	1	68	pLAD	0		0		0	1	50	0	220	34	150	73	23.7	1.1	70.75	3	1	2	23.25	3	0	100	4	0	0	0	0	0	0	0	2	3	1	0	27	18.7	8.6	10.2	54.3	2.8	0.2	3	0.9	41	2.2	43.9
162	2	62	pLAD	0		0		0	0		0	245	50	142	200	24.7	0.7	90.12	1	1	2	16.1	3.48	1.9	45.28	2	0	0	0	0	0	0	0	1	3	1	0	12
163	1	69	dRCA	1		1		0	1	30	0	258	34	143	181	20	1.3	70.54	3	3	3	45.99	2.9	0	100	4	1	0	0	1	1	0	0	1	3	1	0	32	17.6	9.9	7.7	43.8	0.8	0	2.1	0.8	20.7	0	57.1
164	1	60	pLAD	0		1		0	1	15	0	134	54	70	41	22.5	1	81.01	3	1	2	13.08	3.51	0.91	74.13	2	1	0	0	1	1	1	2	1	5	0	0	14	19.6	7.1	12.5	63.7	2.9	0.6	3	2.9	30.9	6.2	32.1
165	2	79	pmLAD	1	30	1	20	0	0		0	120	46	59	155	21.9	1	56.85	3	1	2	39.4	2.65	0.77	70.99	4	0	0	0	0	0	0	0	2	5	0	0	33	11.8	5	6.8	57.5	3	0.8	0.2	0	74.5	21.3	4.1
166	1	60	OM	0		0		1	0	25	0	246	51	144	138	22.4	0.9	91.49	2	2	2	12.45	3.08	1.42	53.87	2	0	0	0	0	0	0	0	1	1	0	0	12	13.2	9.5	3.7	27.9	0.5	0	0	0	91.1	7.9	1.1
167	1	46	pRCA	0		1	2m	0	0		0	200	40	108	293	21.5	1	85.5	2	3	3	24.64	3.85	0.87	77.46	4	0	0	0	0	0	1	2	1	3	0	0	21	17.8	8.4	9.4	53	2.6	0.2	2.5	0.2	46.7	4.1	45
168	2	61	pRCA	0		1	15	0	0		0	159	62	90	133	31.3	0.7	77.5	2	3	1	27.82	3.93	1.92	51.05	4	0	0	0	0	0	0	0	1	5	0	0	25	13.9	8.3	5.6	40.5	1.7	0.6	0	0	71.5	27.4	1
169	1	60	pLAD	0		1	10	0	1	80	0	253	44	156	124	22.9	1	81.01	3	1	2	46.55	2.62	0	100	4	1	0	0	1	1	0	0	1	3	0	0	42	18.7	7.4	11.3	60.3	3.5	0.3	3.3	1.1	42.6	3.1	40.8
170	1	55	mRCA	0		0		0	1	20	0	132	43	49	189	23.1	1.2	66.81	3	3	1	17.34	3.53	0.61	82.62	3	0	0	0	0	0	0	0	1	3	1	0	16	18.9	8.8	10.1	53.6	3.4	0.3	2.6	0.7	49.1	3.7	37
171	2	60	dRCA	0		1	5	0	1	20	0	235	42	118	601	25.2	0.9	67.88	3	3	3	14.63	3.39	0.87	74.32	3	0	0	0	0	0	0	0	1	5	1	0	13	14.4	7.8	6.6	45.6	2.1	0.2	1	0.2	60.5	4.8	29
172	1	67	mLAD	0		0		0	1	20	0	241	52	121	63	25.4	1	79.22	3	1	3	11.22	3	0	10	2	1	0	0	1	1	0	0	1	3	1	0	15	18.3	8	10.3	56.4	2.8	0	3.2	0.8	41.3	0.3	46.8
173	1	73	LAD	0		0		0	0		0	220	59	134	89	24.2	0.9	87.91	3	1	1	13.44	2	0.94	52.75	3	1	1	1	1	1	0	0	1	3	1	0	15	16.1	7.9	8.2	50.9	3.3	0.2	2	0.2	57.2	4.1	35.7
174	1	50	LAD	0		0		0	0		0	163	54	79	50	24.8	1	84.07	3	1	1	17.19	4.01	1.37	65.83	2	0	0	0	0	0	0	0	1	4	1	0	18	24.9	13.3	11.6	46.4	4.6	0.7	2.5	0.2	58.2	8.3	30.7
175	1	56	pmLCx	0		1	10	0	0		0	218	37	106	497	20.8	1	82.15	3	2	3			0	100	4	1	0	0	1	2	0	0	2	5	0	0	16	13.6	5.4	8.2	60.5	3	0.4	1.5	0.6	54.9	6.6	27.1
176	2	61	mLAD	0		0		0	0		0	218	62	161	110	22.9	0.9	67.65	3	1	1	25.56	2.23	0	100	4	0	0	0	0	0	0	0	2	3	1	0	25	16.8	6.4	10.4	61.8	2.5	0.6	2.1	1.7	36	8.6	30.1
177	2	44	LAD	0		0		0	0		0	121	56	81	85	21.9	0.6	115.43	3	1	1	19.66	2.1	0.51	75.7	3	0	0	0	0	0	0	0	1	4	0	0	18	13.9	6.4	7.5	53.6	3.6	0.3	1.1	0.2	68.5	5.9	21.5
178	2	71	mRCA	0	1	1	10	0	1	6	0	135	61	55	80	22.4	0.8	75.15	2	3	2	29.39	3.89	1.7	56.25	4	1	0	0	1	1	0	0	1	5	0	0	28	15.1	9.7	5.4	35.9	1.5	0.3	0	0	84.6	14.5	0.9
179	1	72	mLCX	0		1	10	0	1	25	0	205	41	123	121	24.2	1.2	63.26	3	2	2	22.84	2.24	1.06	52.46	4	1	0	0	1	1	1	1	1	4	0	0	28	6.5	3.9	2.6	40.4	0.6	0	0	0	93	3.2	3.8
180	1	60	mLAD	0		1	4	0	0		0	214	47	141	195	24.2	1	81.01	3	1	3	16.62	2.75	1.31	52.13	2	0	0	0	0	0	1	2	1	3	1	0	32	16.1	7.5	8.6	53.3	2.7	0.3	1.8	1	45.5	5.7	31
181	1	42	pLAD	0		0		0	1	10	0	220	38	150	179	24.2	1	87.1	3	1	3	10	2.53	0	100	1	0	0	0	0	0	0	0	1	3	1	0	13	15.4	6	9.4	61.1	2.1	0.1	2.9	1.6	31.9	2.2	42.5
182	1	60	dLM/pLAD	0		0		0	0		0	189	33	81	251	24.4	0.84	93.21	2	1	1	14.06	4.36	2.04	53.12	3	0	0	0	0	0	1	2	1	2	0	0	14	24.7	16.9	7.8	31.5	2.6	0.1	0.8	0.2	69.7	3.4	22
183	2	85	LAD	1	9	1	8	0	0		0	180	48	107	100	25.8	2.5	18.3	3	3	3	25.69	2.54	0.05	98.22	4	1	1	2	1	2	0	0	1	5	0	0	25	13.6	4.3	9.3	68.5	2.4	0.6	2	1.8	36.1	8.3	29.1
184	1	60	LAD	0		1	2m	0	0		0	233	42	144	479	25.9	1.15	64.87	2	1	1	13.31	4	1.17	70.71	2	0	0	0	0	0	0	0	1	3	0	0	13	16.4	6.5	10	60.7	3.2	0	3	0.3	49.9	0.5	45.8
185	1	61	RCA	0		1	10	0	0		0	106	42	67	66	25.1	1.08	69.51	3	3	2	39.52	3.48	0	100	4	0	0	0	0	0	0	0	2	5	0	0	22	16.4	6.7	9.7	59.4	4.3	1.2	1	0	65.4	18.7	15.7
186	1	47	mRCA	0		0		0	1	40	0	202	52	93	187	22.7	0.85	96.62	3	3	1	26.34	3.75	0	100	4	0	0	0	0	0	0	0	1	3	1	0	18	22.3	14.5	7.8	34.9	2.7	0.1	0.8	0.1	70.4	3.9	21.9
187	1	40	diagonal	0		0		0	1	20	0	179	40	93	86	22.6	0.88	95.92	3	1	1	15.76	2.39	0	100	2	0	0	0	0	0	0	0	1	5	0	0	8	9.7	7.5	2.2	22.7	0	0	0	0	0	0	0
188	1	54	dRCA	0		0		0	1	15	0	133	42	72	130	24.7	0.87	91.44	2	3	3	15.95	2.85	1.06	62.99	2	1	1	1	0	0	0	0	2	5	0	0	15	17.7	4.4	13.3	75.3	6.6	0.8	2.5	0.4	64.3	7.5	23.9
189	2	69	mLAD	0		0		0	0		0	159	45	102	108	23.4	0.49	109.59	3	1	1	13.77	2.25	2.01	10.29	2	0	0	0	0	0	0	0	1	4	1	0	10	13.4	8.9	4.5	33.7	1	0.2	0.1	0	80.4	14.4	4.2
190	1	57	mLCX	0		0		0	1	30	0	206	46	133	85	25.7	1.08	70.47	3	2	3	21.78	3.93	0.46	88.32	4	1	0	0	1	2	0	0	1	5	0	0	21	17.3	7.3	10	57.6	2.4	0.1	2.4	1.7	36	1.7	36.1
191	1	63	pLAD	0		1	6	0	0		0	194	35	116	243	22.7	0.97	78.17	3	1	3	13.71	2.12	0.48	77.38	2	1	0	0	1	2	0	0	1	5	1	0	12	14.6	6.3	8.3	57.1	2.6	0.9	1.1	0.9	47.1	16.5	19.4
192	1	65	mRCA	0		0		0	0		0	186	35	133	127	23.7	1.17	62.56	3	3	2	19.05	0.33	0	100	2	0	0	0	0	0	0	0	1	5	0	0	14	27	14.8	12.2	45.1	5.8	1.5	0.6	0.1	72.8	19.1	7.1
193	1	47	LM	0		0		0	1	20	0	275	78	168	129	25.1	0.95	84.98	3	1	3	6.72	4.4	2	54.43	1	0	0	0	0	0	0	0	1	5	0	0	8
194	2	86	LCX	0		1	8	0	0		0	242	71	107	64	26.7	0.91	56.61	3	2	2	15.2	3.01	1.23	59.02	2	0	0	0	0	0	0	0	2	5	0	0	11	13.5	7.5	6	44.5	1.6	0.2	0.9	0.5	50.8	4.8	27.4
195	1	69	mLAD	1	1	1	1	0	0		0	253	52	189	89	26.4	0.88	85.87	3	1	2	14.86	2.83	0	100	2	0	0	0	0	0	0	0	1	3	1	0	18	15.4	8.1	7.3	47.1	2	0	2	0.7	41.7	0.7	42.1
196	1	55	mLAD	1	10	0		0	1		0	158	41	97	164	25.7	0.72	113.34	3	1	3	20.5	2.54	0.43	82.86	4	0	0	0	0	0	0	0	1	5	0	0	18	21.2	7.6	13.6	64.1	0.8	0.7	0	0	50.7	49.3	0
197	1	53	LAD	0		0		0	1	30	0	266	56	159	175	33.7	0.92	86.06	3	1	1	13.06	3	0.62	79.21	2	1	1	2	0	0	0	0	1	3	1	0	14	23.1	9.1	14	60.8	6	0.9	3.4	0.2	57.5	8.3	32.1
198	1	56	LAD	0		0		0	1	40	0	220	49	70	477	24.2	0.89	88.42	3	1	1	23.2	2.9	1.49	48.54	4	0	0	0	0	0	0	0	1	4	0	0	9	12	7	5	41.7	1.9	0.2	0	0	89.6	8.9	1.5
199	1	38	pLAD	0		0		1	0	9	0	132				21.4	1.09	75.71	3	1	2	24.23	2.51	0	100	4	0	0	0	0	0	0	0	1	3	1	0	21	13.3	9.1	4.2	31.6	1.3	0	0.2	0	87.7	1.7	10.7
200	2	62	RCA	0		1	5	0	0	0	0	162	37	122	30	28.0843	0.87	65.98	1	3	3	11.5	2.95	0.13	95.43	2								2	5	1	0	13.5	13	6.8	6.1	47.3	1.5	0.1	1.1	0.4	48.6	1.7	35.1
201	1	54	LCx	0		0		1	1	30	0	221	65	127		25	0.98	79.71	1	2	2	32.12	2.96	1.22	58.99	4	0	0	0	0	0			1	5	1	0	26.9	13.6	8.5	5.2	37.8	1.2	0.2	0.3	0.1	65.6	11.4	17.5
202	1	43	RCA	1	0	0		1	1	6	0	189	36	114	321	25.4327	0.67	129.47	1	3	2	18.24	3.09	0.31	89.43	3	1	1	1	1	1			2	3	0	0	16.8	23	14.4	8.6	37.7	0.9	0	1.7	2	20.9	0.1	37.4
203	1	50	LAD	0		0		0	0	0	1	280	50	204	121	27.5482	0.96	78.48	1	1	1	8.34	3.41	0.54	84.21	3	1	1	2	0	0			1	3	0	0	13.3	18.4	7.1	11.3	61.2	4.4	0.4	2.9	0.3	54.8	4.5	36.5
204	1	80	RCA	0		1	10	0	0	0	0	175	51	101	45	23.6652	0.88	83.33	2	3	3	15.21	2.62	0.34	87.07	2	1	1	2	0	0			1	5	0	0	26.7	15.8	7.9	7.9	49.7	2.3	0.9	0.7	0.6	52.9	19.7	15.8
205	1	76	RCA	1	5	1	10	1	1	15	0	106	35	60	92	24.3141	1.07	65.08	1	3	2	11.51	3.02	0.85	71.93	2	0	0	0	0	0			2	5	0	0	9.6	13.9	7	6.9	49.4	1.5	0.2	0.7	0.7	47.3	7.2	22.8
206	1	57	LCx	0		1	3	0	0	0	0	181	38	100	282	31.5886	0.7	116.24	3	2	2	10.59	3.12	0	100	4	0	0	0	0	0			1	2	1	0	9.1	10.2	6.1	4.1	40.4	0.8	0.1	0.2	0.1	71.3	9.5	10.7
207	1	60	LAD	10	15	1	15	0	0	0	0	151	39	95	142	23.6614	0.73	94.51	3	1	3	19.9	2.9	1.3	55.91	2	0	0	0	0	0			1	3	0	0	17.2	14.4	5.8	8.7	59.9	3.6	0.7	1	0.1	66.9	12.4	19.1
208	1	63	LCx	0		0		0	0	0	0	153	50	99	68	29.34	0.72	93.57	1	2	3	10.1	4.1	0.2	92.92	1	0	0	0	0	0			1	2	0	0	9.3	23.4	11.3	12	51.9	5.6	1	1.8	0.3	65	11.4	20.5
209	2	68	dLAD	0		1	2	0	0	0	0	231	37	142	177	23.4566	0.87	64.75	1	1	2	19.3	2.03	0.65	67.98	4	1	0	0	1	2			1	5	0	0	19.2	4.9	3.5	1.4	27.2	0	0	0	0	0	0	0
210	2	68	mLAD	0		1	2	0	0	0	0	231	37	142	177	23.4566	0.87	64.75	1	1	2	13.9	2.62	1.18	54.96	2	1	0	0	1	2			1	3	1	0	15.3	12.8	6.9	5.9	46.2	1.4	0.1	1	0.3	49.6	2	34.2
211	1	56	LAD	0		0		0	0	0	0	169	38	108	90	21.6128	0.86	91.99	2	1	1	10.9	4.23	1.79	57.68	1	1	1	2	1	2			1	4	0	0	9.9	11.7	5.6	4.9	47	1.2	0.4	1	0.3	44	1	23
212	2	74	LAD	1	10	1	10	0	0	0	0	264	42	193	163	20	1.18	44.78	2	1	2	24.6	3.21	1.23	61.68	4	1	1	1	1	1			1	5	0	0	26	9.1	5.1	4	43.6	1	0.2	0	0	81.4	15.5	3.1
213	2	74	LCx	1	10	1	10	0	0	0	0	264	42	193	163	20	1.18	44.78	2	2	2	21	3.12	0.82	73.72	2	1	1	1	1	1			1	4	0	0	23	11.9	6.4	5.6	46.6	1.7	0.2	0.5	0	70.8	7.8	20.1
214	1	57	RCA	0		1	10	0	0	0	0	122	36	64	207	25.2994	0.8	99.64	3	3	2	26.9	3.19	1.62	49.22	4	1	1	1	0	0			1	5	1	0	24.8	15	6	8.9	60	3.7	0.6	1.4	11.2	61.2	10	23
215	1	64	LAD	0		0		0	0	0	0	188	37	130	149	26.2596	0.99	76.11	2	1	3	14.2	3.21	1.21	62.31	2	0	0	0	0	0			1	5	0	0	14.8	24.9	11.3	13.6	54.8	6.4	0.7	2.7	0.2	64.5	6.6	27.2
216	1	45	LCx	0		1	5	1	1	20	0	206	35	163	87	24.2215	0.7	94.89	3	2	2	16.1	3.04	0	100	2	1	1	1	0	0			1	3	0	0	16.2	12.9	6.8	6.1	47.7	2	0.1	0.6	0	71.9	4.3	23.2
217	1	52	LAD	1	5	1	7	1	1	30	0	140	42	91	126	25.5102	0.77	118.43	3	1	2	11.3	3.27	1.44	55.96	2	1	1	1	1	2			1	5	0	0	13.2	12.1	6.9	5.2	43.1	1.1	0.1	0.3	42	58.8	5.8	13.4
218	1	58	LAD	0		0		0	0	0	0	194	47	121	223	26.7036	0.83	90.13	1	1	1	24.8	2.95	0.7	76.27	4	0	0	0	0	0			2	5	0	0	11.8	7.3	4	3.3	45.4	0.6	0.2	0.1	0.1	55.6	26.8	11.6
219	1	79	LAD	0		0		0	0	0	0	131	44	74	66	20.0474	1.06	54.21	3	1	1	32.2	2.75	0	100	4	1	0	0	1	2			2	5	1	0	29	18.3	9.9	8.5	46.1	3.6	0.6	0.7	0.2	71.1	10.9	13.6
220	1	77	LAD	0		1	1	1	1	3.75	0	140	45	79	99	25.1532	1.09	65.6	1	1	3+LM	23	3.67	0.72	80.38	4	0	0	0	0	0			1	3	1	0	25	25.5	9.6	15.9	62.3	5.1	3.5	3.1	0.7	41.4	28.2	25.2
221	1	55	RCA	0		0		1	1	30	0	292	47	200	190	21.6713	0.71	115.18	1	3	3	12.2	2.54	0.42	83.46	2	0	0	0	0	0			1	3	0	0	11.3	11.5	5.3	6.1	53.3	2.2	0.2	0.8	0.1	72.4	5.2	19.8
222	2	56	RCA	1	4	1	4	0	0	0	0	171	51	101	102	30.6667	0.73	82.47	1	3	3	31.1	3.4	0.9	73.53	4	1	1	2	0	0			1	5	0	0	28.7	15.9	7.5	8.4	52.6	3.5	0.3	1	0	73.2	6.2	20.2
223	1	59	LCx	1	2	0		1	1	15	0	157	49	89	53	24.3911	0.72	111.74	3	2	3	43.8	2.97	0.82	72.39	4	1	0	0	1	2			1	5	0	0	41.2	11.1	6.1	5	45.2	1.3	0.2	0.3	0.2	66.6	8.1	16.2
224	1	52	LAD	1	6	0		1	1	30	0	147	47	66	142	21.3039	1.74	29.05	3	1							1	0	0	1	2			1	2	0	0	23.6	13.3	9.4	3.8	28.9	7.4	0.1	0	0	87.7	8.6	3.7
225	1	64	pLAD	0		0		1	1	20	0	216	45	149	79	24.8016	0.71	98.75	3	1	2	23.7	4.11	0	100	4	1	0	0	1	1			1	3	0	0	24.1	17.1	7.8	9.3	54.5	1.8	0	3	1.5	28	0.4	46.9
226	1	63	LAD	0		1	8	0	0	0	0	228	55	137	151	23.8751	0.72	110.26	3	1	1+LM	20.3	2.76	0.95	65.58	4	0	0	0	0	0			1	3	0	0	22.5	15.8	6.8	9	57	3.8	0.2	1.7	0.3	62.8	2.7	29.8
227	2	58	RCA	0		0		0	0	0	0	150	34	92	151	23.1911	0.63	90.4	1	3	2	16	3.22	1.5	53.42	2	1	1	2	1	1			1	2	0	0	13	12.3	8.1	4.2	34	1	0.1	0.1	0.1	77.2	7.7	10.7
228	2	74	LCx	0		1	11	0	0	0	0	166	56	92	80	20.83	0.67	83.17	2	2	2	18.4	2.94	0.95	67.69	2	0	0	0	0	0			1	5	1	0	17.7	10.8	6	4.8	44.9	1.4	0.3	0.2	0.1	71	18.2	8
229	1	63	LAD	1		0		0	0	0	0	156	41	99	150	24.6755	1	75.47	3	1	1	21.1	3.97	1.06	73.3	4	0	0	0	0	0			1	3	1	0	19.5	26.1	11.1	15	57.6	6	1.2	2.7	0.7	56.8	11.3	25.4
230	1	73	RCA	1	20	1	15	0	0	0	0	102	43	57	34	27.3437	0.65	120.42	2	3	2	26.7	4.16	1.8	56.73	4	1	0	0	1	1			1	3	0	0	21.6	18.8	8.2	10.6	56.3	4.1	0.7	2.3	0.3	55.2	9.8	30.4
231	2	69	LAD	0		1	10	0	0	0	0	145	41	100	129	25.2174	0.56	107.34	1	1	3	22.5	2.5	0.85	66	4	0	0	0	0	0			1	3	0	0	21.7	10.7	4.7	5.9	55.6	2.6	0.4	0.4	0	75.5	12	12.2
232	2	69	LCx	0		1	10	0	0	0	0	145	41	100	129	25.2174	0.56	107.34	1	2	3	21.5	2.74	0.86	68.61	4	0	0	0	0	0			2	5	0	0	17.6	11	5.9	5.1	46.7	1.1	0.2	0.8	0.4	45.3	6.2	32.7
233	2	69	RCA	0		1	10	0	0	0	0	145	41	100	129	25.2174	0.56	107.34	1	3	3	17.8	2.73	1.03	62.27	3	0	0	0	0	0			2	3	0	0	16.2	7.8	4.8	3	38.8	0.5	0	3.8	0.1	63.2	1.2	26.3
234	2	81	LAD	1		1		0	0	0	0	214	39	138	190	24.2568	0.5	118.42	2	1	1	13.2	2.83	1.4	50.53	2	1	0	0	1	2			1	5	0	0	13.1	8.2	4.4	3.8	45.9	0.5	0.1	0.4	0.4	33.8	7.2	31.7
235	1	49	LAD	0		0		1	1	15	0	178	44	122	55	24.4898	0.77	107.38	3	1	1	15.1	2.98	1.1	63.09	2	1	0	0	1	1			1	5	0	0	15.2	16.4	7.9	8.6	52.1	2.5	0.4	1.5	1	46	8.1	27.3
236	2	70	RCA	1		1	8	0	0	0	0	145	43	91	101	25.4524	0.67	87.02	1	3	2	20.7	4.08	0.37	90.93	4	1	0	0	1	2			2	5	1	0	21.4	17.4	9.4	7.9	45.6	2.5	0.3	1.2	0.2	59.3	6.2	29.9
237	1	47	LAD	0		0		0	0	0	0	225	32	152	105	22.9819	0.8	103.62	3	1	2	35.8	3.68	1.36	63.04	4	1	0	0	1	1			1	1	0	0	36	19.7	9.9	9.7	49.6	3.8	0.6	1.7	0.2	61.3	9.2	26.6
238	1	47	RCA	0		0		0	0	0	0	225	32	152	105	22.9819	0.8	103.62	3	3	2	10.1	4.11	1.78	56.69	2	1	0	0	1	1			1	1	0	0	6.4	24.5	13.8	10.7	43.3	4.5	1.1	1.2	0.3	64.9	16.7	14.8
239	2	61	LAD	1	10	0		1	1	20	0	161	49	78	77	24.9108	0.58	105.69	3	1							1	1	1	0	0			1	2	0	0	10.2	19.3	9.7	9.6	49.7	2.2	0.1	2.8	1	36.1	1.1	45.9
240	1	62	pLAD	0		0		1	1	40	0	200	38	134	120	22.0386	1.01	74.85	3	1							1	0	0	1	1			1	3	0	0	13	37	14	23	62.2	8.5	1.6	6.3	1.9	46.8	8.5	34.2
241	1	62	pLAD	0		0		1	1	40	0	200	38	134	120	22.0386	1.01	74.85	3	1	1	12.3	4.16	0	100	2	1	1	1	0	0			1	3	1	0	13	37	14	23	62.2	8.5	1.6	6.3	1.9	46.8	8.5	34.2
242	1	59	LAD	0		0		0	0	0	0	200	32	128	158	23.3067	0.72	93.53	3	1	1	14.3	3.16	0.8	74.68	2	1	0	0	1	1			1	2	0	0	12.8	15.2	9.5	5.7	37.8	1.3	0	0.5	0	70.6	1.3	25.6
243	1	55	mLAD	0		0		0	0	0	0	160	33	105	238	21.4533	0.77	93.58	3	1	2	10.9	3.13	0.21	93.29	2	1	0	0	1	1			1	4	0	0	11	13.7	5	8.7	63.2	2.8	0.2	1.9	0.8	49.1	2.7	33.7
244	1	48	LCx	0		1		1	1	20	0	185	38	124	80	24.539	0.88	92.43	1	2	3	8.8	3.07	1.32	57	2	1	1	1	1	1			1	1	0	0	6.2	11.8	8.5	3.3	28	0.3	0.1	0	0	64.5	35.5	0
245	1	65	LAD	0		1	5	0	0	0	0	132	51	78	94	26.6193	1.17	69.36	1	1	1	9.8	3.61	0.56	84.49	2	0	0	0	0	0			1	5	0	0	19.8	17.1	6	11.2	65	5.2	1.1	1.5	0.3	64	12.8	18.8
246	1	63	LCx	0		1	10	0	0	0	1	150	37	105	105	21.3839	0.73	97.64	1	2	1	10.6	3.19	1.3	59.25	2	1	1	1	1	1			1	4	0	0	9.4	11.8	7.3	4.5	38	1.1	0.2	0.2	0.1	71.3	11.5	12.7
247	2	66	pLAD	1		1	25	0	0	0	0	148	38	85	124	29.4321	9.28	4.24	1	1	2	13.1	3.18	0.99	68.87	2	1	0	0	1	1			1	5	0	0	11.4	18.7	6.8	11.9	63.7	4.1	1.2	2.5	0.8	47.6	13.7	29.4
248	1	79	RCA	0		0		0	0	0	0	170	52	98	37	21.6713	1	72.08	3	3	2+LM	8.1	3.32	0	100	1	1	1	1	1	2			1	5	1	0	11.6	15	6.4	8.5	57	3.7	0.3	1.4	0.3	65	5.2	25
249	1	70	LCx	1	15	0		0	0	0	0	160	55	89	145	22.4082			1	2	3	14.2	3.23	0.64	80.19	2	0	0	0	0	0			2	3	0	0	11.4	14.3	8.9	5.4	37.8	1.1	7.1	15	0.7	45.5	8.9	19.1
250	2	65	mRCA	0		0		0	0	0	0	120	42	110	99	26.8386			2	3	2	29.1	3.52	1.85	47.44	3	1	1	1	0	0			1	3	0	0	26.9	16.6	8.5	8	48.5	3	0.8	0.4	0	70.3	19.3	9.6
251	2	65	dRCA	0		0		0	0	0	0	155	34	111	87	26.8386			2	3	2	16.1	2.88	1.2	58.33	3	1	1	1	0	0			1	3	0	0	18	13.8	8.5	5.3	38.5	1.4	0.2	0.3	0	72.5	13.3	14.2
252	1	67	LAD	0		1	2	0	0	0	0	115	37	99	67	18.6851	0.84	91.14	2	1	3	18.2	3.12	1.06	66.03	2	1	1	1	1	1			1	5	1	0	18.9	12.3	4.5	7.7	63.1	4.1	0.9	0.2	0	78.8	17.5	3.1
253	2	76	pmLAD	1	10	1	10	0	0	0	0	165	60	93	79	23.4375	0.89	53.91	3	1	3	20.2	4.22	0.57	86.49	2	1	0	0	1	1			1	5	0	0	19	20.2	10.5	9.7	48	2.5	0.1	1.9	1	45.4	1.6	34.9
254	1	72	mLAD	1	10	0		0	0	0	0		40	106	102	24.4898	0.56	143.41	3	1	3	24	3.05	0.55	81.97	4	1	0	0	1	1			1	5	0	0	24.9	13.9	5.8	8.1	58.3	4.1	0.6	0.5	0	79.1	10.8	9.4
255	1	52	LAD	0		0		1	0	20	1	153	64	75	224	26.3329	0.84	95.96	2	1	1	23.1	7.2				0	0	0	0	0			1	5	0	0	23.1	14.7	7.2	7.5	50.9	2.5	0.4	1.2	0.3	48.4	8.4	27
256	2	49	LAD	0		0		0	0	0	0	169	113	50	33	27.7671	0.78	77.26	3	1	LM+1	4.32	4.32	1.2	72.22	2	1	1	1	0	0			1	4	1	0	9.6	14.5	9.9	4.6	31.8	1.2	0.3	0.2	0	69.5	16.1	13.4
257	1	73	RCA	1	6	0		0	0	0	0	149	45	89	234	24.5578	0.95	77.71	1	3	3	26.2	3.51	1.41	59.83	4	1	1	2	1	1			1	5	0	0	25.8	14.5	6.8	7.7	53.4	3.4	0.2	1	0.1	72.4	5	21.5
258	1	45	OM	0		1	2	1	1	20	0	211	38	141	285	30.8642	0.66	130.52	2	2	2	3.21	3.21	0.84	73.83	1	1	1	1	1	1			1	2	0	0	10.8	14.6	7.1	7.5	51.5	2.5	1.2	0.8	0.2	53.2	28	14.4
259	1	45	LAD	0		1	2	1	1	20	0	211	38	141	285	30.8642	0.66	130.52	2	1	2						1	1	1	1	1			1	3	0	0	24.2	22.3	10.1	12.2	54.9	5.3	0.7	2.4	0.4	60.1	8.1	27
260	1	66	dLCx	1	7	0		1	1	10	0	243	47	167	167	23.3355	0.92	82.31	1	2	2	13.5	1.33	1.15	13.53	2	1	1	2	1	1			1	1	0	0	18.3	18.8	7.7	11.2	59.2	5.6	0.7	1.4	0.4	69.4	8	17.8
261	1	66	pLCx	1	7	0		1	1	10	0	243	47	167	167	23.3355	0.92	82.31	1	2	2	8.2	1.33	1.33	0	1	1	1	2	1	1			1	4	1	0	12.3	19.8	8.8	11.5	60.3	5.5	1	1.2	0.9	66	7	10
262	2	80	LCx	0		1		0	0	0	0	228	44	156	98	24.0346	1.73	26.73	2	2	3	8.8	4.33	0.32	92.61	2	1	1	1	1	2			1	3	1	0	8.7	27.9	14	14	49.9	6.6	1.1	1.9	0.5	66.3	11	18
263	1	67	mRCA	0		0		1	1	40	0	160	46	96	100	17.7154	0.91	83.1	3	3	3	16.2	3.3	0.99	70	2	1	1	1	1	1			1	4	0	0	21	15.5	6.3	9.1	59	4.3	0.7	1.1	0.3	67.4	11.3	16.9
264	1	59	LAD	0		0		1	0	30	0	204	39	127	98	24.1115	1.06	71.51	3	1	1	22.7	3.55	0	100	4	1	1	1	0	0			1	3	0	0	22.7	22.7	13.1	9.6	42.3	3.8	0.9	0.8	0.1	68.2	15.5	14.5
265	1	55	1st D	0		0		1	1	37.5	0	137	35	78		24.8364	0.71	115.18	1	1	1						1	1	1	1	1			1	5	1	0	9.1	13.1	5.5	7.6	58.2	3.4	1.4	0.2	0	67.5	27.6	4.7
266	1	68	LAD	0		1	3	1	0	10	0	172	41	112	70	24.7721	0.7	112.15	1	1	1						1	1	1	1	1			1	5	0	0	13.3	18.9	12.9	6	31.6	1.7	0.2	0.3	0.3	68.9	6.8	13
267	1	61	LCx	0		1	10	1	1	30	0	224	35	151	232	27.1809	1.16	64.01	1	2	2	15.6	3.24	0.33	89.81	2	0	0	0	0	0			1	3	0	0	17	11	5.5	5.5	49.6	2	0.2	0.8	0.2	61	6.1	26.6
268	1	61	LAD	0		1	10	1	1	30	0	224	35	151	232	27.1809	1.16	64.01	1	1	2	8.9	2.88	1.32	54.17	3	0	0	0	0	0			1	5	0	0	7.7	5.7	4.5	1.1	20	0	0	0	0	0	0	0
269	1	74	LCx	0		0		1	0	25	0	197	46	135	135	32.0399	0.79	95.88	2	2	2	17.1	3.16	0	100	2	1	1	1	0	0			1	1	0	0	15.2	16.8	7.8	9	53.4	4	0.4	1.1	0.2	70	7.7	18.6
270	1	47	RCA	0		0		1	1	90	0	209	47	119	111	20.9573	0.75	59.17	3	3	2	19.1	3.42	0	100	2	0	0	0	1	1			1	1	0	0	19.4	18.4	6.7	11.7	63.4	5.5	1	2.1	0.2	62.9	10.7	24
271	1	46	LM	0		0		1	1	28	0	154	40	99	160	26.0262	0.78	107.16	2	1	LM	12.7	4.24	1.67	60.61	2	1	1	1	1	1			1	2	1	0	10.7	17.9	6.5	12.3	61.2	4.4	1	2.1	0.4	69	9	18
272	1	53	LAD	1	0.33	1		1	0		0	115	48	56	101	23.255	1.04	74.71	2	1	1	16.6	3.29	0.88	73.25	2	1	1	1	0	0			1	2	0	0	17.1	15.1	7.6	7.5	49.8	2.8	0.4	0.7	0.1	71.8	10.3	15
273	1	70	mLAD	0		0		1	0	45	0	230	48	146	72	18.5078	0.57	96.97	3	1	2	6.6	2.99	0.22	92.64	2	0	0	0	0	0			1	2	0	0	11.3	10	4.8	5.2	51.8	1.8	0.2	0.5	0	71.5	8.8	19.4
274	1	71	pLADdLM	0		1	5	1	0		0	126	35	75	73	25.8478	0.81	93.94	2	1	LM+1	13.2	3.74	1.42	62.03	2	1	0	0	1	1			1	5	0	0	11	28.2	12.3	16	56.7	8.1	1.9	1.7	0.3	68.5	15.5	13.6
275	1	64	RCA	0		0		1	1	40	0	141	42	91	61	22.4913	0.61	133.08	3	3	1	21.9	3.41	0	100	2	1	1	1	0	0			1	1	0	0	20.4	17.4	9.4	8	52	3.6	0.8	0.4	0	75.6	15.7	7.8
276	1	48	LAD	0		0		1	1	37.5	0	197	45	132	97	21.3839	0.72	91.23	3	1	3	24.5	3.45	0	100	4	0	0	0	0	0			1	3	0	0	23.7	14.5	7.5	7	48.4	2.7	0.1	0.7	0.1	73.9	3.1	19.6
277	1	54	RCA	0		1		1	1	10	0	231	40	159	181	23.5294	0.66	125.78	3	3	3	17.2	4.12	1.11	73.06	3	0	0	0	0	0			1	4	0	0	14	18.2	11.7	6.5	35.8	2.2	0.3	0.3	0.1	78.8	9.9	8.8
278	1	46	LAD	0		0		0	0	0	0	236	36	76	792	25.565	0.7	121.41	3	1	1	24.6	3.67	0.57	84.47	4	0	0	0	0	0			1	3	0	0	22.6	22.4	7.6	14.8	66.1	3.1	0.3	5.5	2.5	27	2.5	48.8
279	1	51	LAD	0		0		1	1	60	1	204	38	141	383	22.8374	0.94	69.12	3	1	1	11.8	3.25	0.88	72.92	2	1	0	0	1	1			1	4	0	0	10.9	11.1	6.9	4.2	37.5	0.9	0.1	0.3	0	71.3	5.1	21
280	2	64	LAD	0		1	1	0	0	0	0	144	38	87	177	24.9199	0.62	96.91	2	1	1	16.7	4.24	0.79	81.37	2	1	1	1	1	1			1	3	1	0	16.6	23	12.7	10.2	44.5	3.7	0.5	1.4	0.5	61.6	8.1	22
281	1	53	RCA	0		0		1	0	15	0	116	39	70	131	23.7812	0.99	79.08	2	3	1	15.5	3.88	1.34	65.46	2	1	1	1	0	0			1	3	1	0	16	14	8.7	5.3	38	1.4	0.1	0.2	0.1	82.9	4.4	9.7
[truncated: 63 more columns]
